# Supplementary material for: Paradoxical imbalance between activated lymphocyte protein synthesis capacity and rapid division rate
Source: eLife. 2024 Mar 21;12:RP89015. doi: 10.7554/eLife.89015 (PMC10957176; doi:10.7554/eLife.89015)
Supplement: Figure 1—source data 1. [file elife-89015-fig1-data1.xlsx]

## Sheet: Figure 1A source data
Figure 1A source data
	-PMA/iono			+PMA/iono
day 2	148.5	1050	1094	679	4189	4103
day 5	645.5	1257.5	2652	4151.5	4423	5165

## Sheet: Figure 1B source data
Figure 1B source data
	D1 -PMA/I		D1 +PMA/I		D5 +PMA/I
	mean	SD	mean	SD	mean	SD
Control	100	0	100	0	100	0
HAR	66	6	34	5	13	3
PA	80	7	55	9	21	0
EM	100	1	86	1	78	4
CHX	86	2	70	0	66	1

## Sheet: Figure 1C source data
Figure 1C source data
	RPM		3H-Leu
	mean	SD	mean	SD
Control	100	0	100	0
HAR	66	6	4	2
PA	80	7	4	1
EM	100	1	5	4
CHX	86	2	11	10

## Sheet: Figure 1D source data
Figure 1D source data
left
	RPM (MFI)					3H-Leu
Day 1 -PI	3487	3958	11276			350	376	363	209	145
Day 1 +PI	4554	5773	9123			6570	7390	11100	5570	4710
Day 5 +PI	6158	10042	18451			31200	28300	22300		15900
middle
	RPM (MFI)					3H-Leu
Day 1 -PI	3487	3958	11276			350	376	363	209	145
Day 1 +PI	4554	5773	9123			6570	7390	11100	5570	4710
Day 5 +PI	6158	10042	18451			31200	28300	22300		15900
right
	3H-Leu					RPM (MFI)
Day 1	19	20	31	27	32	1.3	1.5	0.8
Day 5	89	75	61		110	1.8	2.5	1.6
left - statistics
Number of families	1
Number of comparisons per family	3
Alpha	0.05
Tukey's multiple comparisons test	Mean Diff.	95.00% CI of diff.	Below threshold?	Summary	Adjusted P Value
Day 1 -PI vs. Day 1 +PI	-243	-11828 to 11342	No	ns	0.9977	A-B
Day 1 -PI vs. Day 5 +PI	-5310	-16895 to 6275	No	ns	0.3958	A-C
Day 1 +PI vs. Day 5 +PI	-5067	-16652 to 6518	No	ns	0.4253	B-C
Test details	Mean 1	Mean 2	Mean Diff.	SE of diff.	n1	n2	q	DF
Day 1 -PI vs. Day 1 +PI	6240	6483	-243	3776	3	3	0.09101	6
Day 1 -PI vs. Day 5 +PI	6240	11550	-5310	3776	3	3	1.989	6
Day 1 +PI vs. Day 5 +PI	6483	11550	-5067	3776	3	3	1.898	6
middle - statistics
Number of families	1
Number of comparisons per family	3
Alpha	0.05
Tukey's multiple comparisons test	Mean Diff.	95.00% CI of diff.	Below threshold?	Summary	Adjusted P Value
Day 1 -PI vs. Day 1 +PI	-6779	-13346 to -212.7	Yes	*	0.0431	A-B
Day 1 -PI vs. Day 5 +PI	-24136	-31101 to -17171	Yes	****	<0.0001	A-C
Day 1 +PI vs. Day 5 +PI	-17357	-24322 to -10392	Yes	****	<0.0001	B-C
Test details	Mean 1	Mean 2	Mean Diff.	SE of diff.	n1	n2	q	DF
Day 1 -PI vs. Day 1 +PI	288.6	7068	-6779	2431	5	5	3.943	11
Day 1 -PI vs. Day 5 +PI	288.6	24425	-24136	2579	5	4	13.24	11
Day 1 +PI vs. Day 5 +PI	7068	24425	-17357	2579	5	4	9.518	11
right - statistics
	Table Analyzed	panel D right day 1					Table Analyzed	panel D right day 5
	Column B	RPM (MFI)					Column B	RPM (MFI)
	vs.	vs.					vs.	vs.
	Column A	3H-Leu					Column A	3H-Leu
	Unpaired t test with Welch's correction						Unpaired t test with Welch's correction
	P value	0.0008					P value	0.0043
	P value summary	***					P value summary	**
	Significantly different (P < 0.05)?	Yes					Significantly different (P < 0.05)?	Yes
	One- or two-tailed P value?	Two-tailed					One- or two-tailed P value?	Two-tailed
	Welch-corrected t, df	t=9.053, df=4.047					Welch-corrected t, df	t=7.823, df=3.004
	How big is the difference?						How big is the difference?
	Mean of column A	25.8					Mean of column A	83.75
	Mean of column B	1.2					Mean of column B	1.967
	Difference between means (B - A) ± SEM	-24.60 ± 2.717					Difference between means (B - A) ± SEM	-81.78 ± 10.45
	95% confidence interval	-32.11 to -17.09					95% confidence interval	-115.0 to -48.54
	R squared (eta squared)	0.9529					R squared (eta squared)	0.9532
	F test to compare variances						F test to compare variances
	F, DFn, Dfd	282.3, 4, 2					F, DFn, Dfd	1956, 3, 2
	P value	0.0071					P value	0.001
	P value summary	**					P value summary	**
	Significantly different (P < 0.05)?	Yes					Significantly different (P < 0.05)?	Yes
	Data analyzed						Data analyzed
	Sample size, column A	5					Sample size, column A	4
	Sample size, column B	3					Sample size, column B	3
