# Supplementary material for: Paradoxical imbalance between activated lymphocyte protein synthesis capacity and rapid division rate
Source: eLife. 2024 Mar 21;12:RP89015. doi: 10.7554/eLife.89015 (PMC10957176; doi:10.7554/eLife.89015)
Supplement: Figure 2—source data 2. [file elife-89015-fig2-data2.zip]

Archive with 4 entries (4 files):
- Figure 2C source data/Figure 2C anti-HSP90 raw blot.tif
- Figure 2C source data/Figure 2C anti-HSP90.tif
- Figure 2C source data/Figure 2C anti-puromycin raw blot.tif
- Figure 2C source data/Figure 2C anti-puromycin.tif
