# Supplementary material for: Paradoxical imbalance between activated lymphocyte protein synthesis capacity and rapid division rate
Source: eLife. 2024 Mar 21;12:RP89015. doi: 10.7554/eLife.89015 (PMC10957176; doi:10.7554/eLife.89015)
Supplement: Figure 5—source data 1. [file elife-89015-fig5-data1.xlsx]

## Sheet: Figure 5A source data
Figure 5A source data
dot blot quantifications
		puro (shape bk):	L7 (shape bk):		puro/L7:		puro bk:		real puro:	real puro/L7:	poly 100%		two experiment averages:
Act CHX	mono	1480	451000		0.0032816
Act CHX	poly	5910	553000		0.0106872
rest CP 1	mono	9740	559000				1834.41		7905.59	0.0141424	0.347727		0.326406	REST MONO
rest CP 1	poly	20800	405000				4328.3		16471.7	0.0406709	1		1	REST POLY
act CP 1	mono	12100	594000				1949.27		10150.7	0.0170888	0.515219		0.521961	ACT MONO
act CP 1	poly	33900	773000				8261.18		25638.8	0.0331679	1		1	ACT POLY
rest CP 2	mono	3800	337000				1105.9		2694.1	0.00799437	0.305084
rest CP 2	poly	15900	431000				4606.17		11293.8	0.0262038	1
act CP 1	mono	5810	362000				1187.94		4622.06	0.0127681	0.528702
act CP 1	poly	13900	399000				4264.18		9635.82	0.0241499	1
