# Supplementary material for: Paradoxical imbalance between activated lymphocyte protein synthesis capacity and rapid division rate
Source: eLife. 2024 Mar 21;12:RP89015. doi: 10.7554/eLife.89015 (PMC10957176; doi:10.7554/eLife.89015)
Supplement: Figure 5—source data 2. [file elife-89015-fig5-data2.zip]

Archive with 4 entries (4 files):
- Figure 5A source data/Figure 5A dot blot anti-puro.tif
- Figure 5A source data/Figure 5A dot blot anti-RPL7.tif
- Figure 5A source data/Figure 5A raw dot blot anti-puro.tif
- Figure 5A source data/Figure 5A raw dot blot anti-RPL7.tif
