# Supplementary material for: Paradoxical imbalance between activated lymphocyte protein synthesis capacity and rapid division rate
Source: eLife. 2024 Mar 21;12:RP89015. doi: 10.7554/eLife.89015 (PMC10957176; doi:10.7554/eLife.89015)
Supplement: Figure 6—figure supplement 1—source data 1. [file elife-89015-fig6-figsupp1-data1.zip]

Archive with 28 entries (28 files):
- Figure 6-figure supplement 1 blots/A - HeLa fibrillarin.tif
- Figure 6-figure supplement 1 blots/A - HeLa GRP94.tif
- Figure 6-figure supplement 1 blots/A - HeLa histone H3.tif
- Figure 6-figure supplement 1 blots/A - HeLa HSP90.tif
- Figure 6-figure supplement 1 blots/A - HeLa lamin.tif
- Figure 6-figure supplement 1 blots/A - HeLa PDI.tif
- Figure 6-figure supplement 1 blots/A - HeLa riboP.tif
- Figure 6-figure supplement 1 blots/A - HeLa RPL26.tif
- Figure 6-figure supplement 1 blots/A - HeLa RPL28.tif
- Figure 6-figure supplement 1 blots/A - HeLa RPL5.tif
- Figure 6-figure supplement 1 blots/A - HeLa RPL6.tif
- Figure 6-figure supplement 1 blots/A - HeLa RPS6.tif
- Figure 6-figure supplement 1 blots/B - resting OT-I actin.tif
- Figure 6-figure supplement 1 blots/B - resting OT-I fibrillarin.tif
- Figure 6-figure supplement 1 blots/B - resting OT-I GRP94.tif
- Figure 6-figure supplement 1 blots/B - resting OT-I HSP90.tif
- Figure 6-figure supplement 1 blots/B - resting OT-I lamin.tif
- Figure 6-figure supplement 1 blots/B - resting OT-I riboP.tif
- Figure 6-figure supplement 1 blots/B - resting OT-I RPL26.tif
- Figure 6-figure supplement 1 blots/C - act OT-I fibrillarin.tif
- Figure 6-figure supplement 1 blots/C - act OT-I GRP94.tif
- Figure 6-figure supplement 1 blots/C - act OT-I HSP90.tif
- Figure 6-figure supplement 1 blots/C - act OT-I lamin.tif
- Figure 6-figure supplement 1 blots/C - act OT-I riboP.tif
- Figure 6-figure supplement 1 blots/C - act OT-I RPL28.tif
- Figure 6-figure supplement 1 blots/C - act OT-I RPL6.tif
- Figure 6-figure supplement 1 blots/C - act OT-I RPS3.tif
- Figure 6-figure supplement 1 blots/C - act OT-I RPS6.tif
