# Supplementary material for: Paradoxical imbalance between activated lymphocyte protein synthesis capacity and rapid division rate
Source: eLife. 2024 Mar 21;12:RP89015. doi: 10.7554/eLife.89015 (PMC10957176; doi:10.7554/eLife.89015)
Supplement: Figure 6—figure supplement 1—source data 2. [file elife-89015-fig6-figsupp1-data2.zip]

Archive with 28 entries (28 files):
- Figure 6-figure supplement 1 raw blots/A - HeLa fibrillarin raw.tif
- Figure 6-figure supplement 1 raw blots/A - HeLa GRP94 raw.tif
- Figure 6-figure supplement 1 raw blots/A - HeLa histone H3 raw.tif
- Figure 6-figure supplement 1 raw blots/A - HeLa HSP90 raw.tif
- Figure 6-figure supplement 1 raw blots/A - HeLa lamin raw.tif
- Figure 6-figure supplement 1 raw blots/A - HeLa PDI raw.tif
- Figure 6-figure supplement 1 raw blots/A - HeLa riboP raw.tif
- Figure 6-figure supplement 1 raw blots/A - HeLa RPL26 raw.tif
- Figure 6-figure supplement 1 raw blots/A - HeLa RPL28 raw.tif
- Figure 6-figure supplement 1 raw blots/A - HeLa RPL5 raw.tif
- Figure 6-figure supplement 1 raw blots/A - HeLa RPL6 raw.tif
- Figure 6-figure supplement 1 raw blots/A - HeLa RPS6 raw.tif
- Figure 6-figure supplement 1 raw blots/B - resting OT-I actin raw.tif
- Figure 6-figure supplement 1 raw blots/B - resting OT-I fibrillarin raw.tif
- Figure 6-figure supplement 1 raw blots/B - resting OT-I GRP94 raw.tif
- Figure 6-figure supplement 1 raw blots/B - resting OT-I HSP90 raw.tif
- Figure 6-figure supplement 1 raw blots/B - resting OT-I lamin raw.tif
- Figure 6-figure supplement 1 raw blots/B - resting OT-I riboP raw.tif
- Figure 6-figure supplement 1 raw blots/B - resting OT-I RPL26 raw.tif
- Figure 6-figure supplement 1 raw blots/C - act OT-I fibrillarin raw.tif
- Figure 6-figure supplement 1 raw blots/C - act OT-I GRP94 raw.tif
- Figure 6-figure supplement 1 raw blots/C - act OT-I HSP90 raw.tif
- Figure 6-figure supplement 1 raw blots/C - act OT-I lamin raw.tif
- Figure 6-figure supplement 1 raw blots/C - act OT-I riboP raw.tif
- Figure 6-figure supplement 1 raw blots/C - act OT-I RPL28 raw.tif
- Figure 6-figure supplement 1 raw blots/C - act OT-I RPL6 raw.tif
- Figure 6-figure supplement 1 raw blots/C - act OT-I RPS3 raw.tif
- Figure 6-figure supplement 1 raw blots/C - act OT-I RPS6 raw.tif
